# Supplementary material for: Impact of COVID-19 on psychological distress in subsequent stages of the pandemic: The role of received social support
Source: PLoS One. 2024 Sep 25;19(9):e0310734. doi: 10.1371/journal.pone.0310734 (PMC11423997; doi:10.1371/journal.pone.0310734)
Supplement: S2 Table — (XLSX) [file pone.0310734.s002.xlsx]

## Sheet: Sheet1
Supplementary table 2.
Correlations Among Study Variables (n = 1047)
			1	2	3	4	5	6	7	8	9	10	11	12	13	14	15	16	17	18	19	20	21	22	23	24	25	26	27	28	29	30	31	32	33
Indicator variables
	1	W1 Distress	-
	2	W2 Distress	.768a	-
	3	W3 Distress	.753a	.786a	-
Time-invariant predictors
	4	Gender	-.160	-.165	-.119	-
	5	Age	-.162	-.159	-.117	.073	-
	6	Marital status	-.026	-.019	-.012	.078	.028	-
	7	Educational level	-.008	.023	-.010	.002	-.070	-.039	-
	8	Municipality size	-.042	-.043	-.017	.027	.170	-.061	.116	-
Time-varying predictors
	9	W1 COVID-19 exposure	.098	.112	.096	-.005	.040	.141	.057	-.127	-
	10	W1 COVID-19 stressors	.309	.267	.225	-.072	-.184	.041	.110	.036	.171	-
	11	W1 COVID-19 threats	.275	.258	.239	-.160	.125	.077	-.011	-.011	.125	.245	-
	12	W1 Non-COVID events	.230	.205	.194	-.065	-.114	.018	-.003	-.079	.122	.220	.030	-
	13	W1 COVID-19 self-efficacy	-.529a	-.508a	-.456	.137	.068	.032	-.012	.012	-.068	-.289	-.244	-.101	-
	14	W1 Perceived support	-.237	-.201	-.218	-.097	-.037	.081	.091	-.021	.083	-.043	.132	-.092	.272	-
	15	W1 Received support-quantity	.109	.126	.096	-.175	-.094	-.082	.027	-.057	.141	.187	.172	.105	.015	.397	-
	16	W1 Received support-quality	-.322	-.293	-.292	-.028	.054	.007	.049	-.039	.092	-.156	-.008	-.122	.342	.502a	.358	-
	17	W2 COVID-19 exposure	.146	.164	.113	.029	-.054	.100	.085	-.070	.190	.129	.111	.122	-.065	.033	.069	-.034	-
	18	W2 COVID-19 stressors	.307	.309	.239	-.001	-.023	.038	.050	.027	.098	.537a	.189	.145	-.266	-.033	.161	-.152	.120	-
	19	W2 COVID-19 threats	.313	.350	.300	-.146	.191	.020	.008	.032	.083	.177	.684a	.021	-.297	.036	.129	-.076	.088	.263	-
	20	W2 Non-COVID events	.197	.181	.184	-.035	-.040	-.020	.074	-.034	.136	.236	.059	.398	-.111	-.051	.122	-.098	.155	.204	.080	-
	21	W2 COVID-19 self-efficacy	-.499	-.589a	-.516a	.182	-.022	.054	.005	-.002	-.077	-.199	-.287	-.060	.644a	.223	-.042	.287	-.059	-.234	-.400	-.101	-
	22	W2 Perceived support	-.206	-.227	-.216	-.085	-.013	.132	.096	-.014	.090	-.022	.085	-.075	.304	.727a	.355	.445	.074	-.023	.041	-.026	.279	-
	23	W2 Received support-quantity	.085	.134	.100	-.178	-.122	-.045	.054	-.077	.057	.160	.134	.078	-.020	.344	.622a	.232	.112	.163	.107	.183	-.054	.381	-
	24	W2 Received support-quality	-.297	-.300	-.304	-.053	.025	-.031	.093	-.043	.050	-.115	-.038	-.114	.271	.424	.290	.647a	.001	-.118	-.075	-.055	.267	.452	.343	-
	25	W3 COVID-19 exposure	.114	.149	.135	-.011	.081	.002	.099	.034	.110	.124	.122	.091	-.155	.045	.122	-.065	.200	.101	.145	.108	-.133	.063	.102	-.037	-
	26	W3 COVID-19 stressors	.244	.250	.247	-.037	-.029	.017	.061	.017	.076	.481	.199	.104	-.230	-.052	.145	-.154	.086	.581a	.214	.181	-.183	-.025	.175	-.109	.147	-
	27	W3 COVID-19 threats	.310	.294	.330	-.119	.195	.001	.005	.030	.088	.207	.616a	.054	-.302	.013	.122	-.080	.067	.230	.744a	.105	-.347	-.020	.100	-.064	.151	.277	-
	28	W3 Non-COVID events	.220	.199	.278	-.048	-.005	.029	-.019	-.091	.087	.178	.108	.324	-.130	-.052	.082	-.135	.146	.157	.075	.366	-.102	-.033	.118	-.118	.177	.161	.113	-
	29	W3 Sense of danger Ukrain war	.333	.326	.353	-.195	.079	.004	-.026	.011	.056	.289	.368	.073	-.305	-.053	.140	-.193	.057	.308	.434	.118	-.369	-.025	.170	-.160	.119	.346	.479	.133	-
	30	W3 COVID-19 self-efficacy	-.413	-.439	-.439	.199	.103	.041	-.005	.004	.007	-.050	-.154	-.045	.472	.179	.004	.185	-.019	-.059	-.201	-.046	.494	.201	-.000	.192	-.009	-.029	-.184	-.025	-.150	-
	31	W3 Perceived support	-.228	-.230	-.244	-.068	-.026	.102	.100	.020	.087	-.031	.071	-.057	.312	.717a	.348	.458	.069	-.058	-.000	-.006	.262	.775a	.324	.459	.036	-.069	-.048	-.051	-.069	.218	-
	32	W3 Received support-quantity	.088	.103	.119	-.187	-.143	-.084	.058	-.103	.091	.128	.146	.089	-.014	.308	.614a	.225	.074	.139	.096	.147	-.039	.353	.681a	.294	.154	.160	.111	.154	.181	.034	.394	-
	33	W3 Received support-quality	-.281	-.296	-.322	-.050	.041	.006	.109	-.026	.065	-.120	-.014	-.134	.278	.415	.271	.641a	-.019	-.111	-.040	-.060	.255	.438	.257	.704a	.003	-.133	-.063	-.091	-.184	.218	.505a	.345	-
Note. W1 = wave 1; W2 = wave 2; W3 = Wave 3.
	a.	-.500 > r < .500
